# Supplementary material for: Complementarity in mixed farming systems enhances the smallholders income: Evidence from Punjab, Pakistan
Source: PLoS One. 2025 Apr 4;20(4):e0319995. doi: 10.1371/journal.pone.0319995 (PMC11970675; doi:10.1371/journal.pone.0319995)
Supplement: S1 Data — (XLSX) [file pone.0319995.s001.xlsx]

## Sheet: Sheet1
EDU	FmlySize	HerdSize	FmlySys	LandSize	FMachinery	CotWheat	Rainfed	Mixcrop	Income	LandOwn	CropShare	AGE	Proximity	Mixed	Crop	Livestk
4	4	1	0	2.42915	0	1	0	0	12.2061	1	1	2	4	1	1	1
2	2	1	1	0.404858	0	1	0	0	11.5129	1	1	2	4	1	1	1
3	4	1	0	0	0	1	0	0	11.5129	0	1	3	4	0	1	0
5	5	1	0	10.1215	0	1	0	0	13.1224	1	0	3	4	1	1	1
2	3	2	1	0	0	1	0	0	11.6952	0	0	2	4	0	0	1
2	2	1	1	0.809717	0	1	0	0	11.7361	1	1	1	4	1	1	1
1	5	1	1	2.42915	0	1	0	0	12.2061	1	1	2	4	0	1	0
5	5	1	0	1.61943	0	1	0	0	12.2061	1	0	2	4	0	1	0
4	5	1	0	10.1215	0	1	0	0	12.6115	1	0	3	4	1	1	1
4	5	1	0	2.83401	0	1	0	0	12.6115	1	0	2	4	0	1	0
4	2	1	1	0	0	1	0	0	11.5129	0	0	1	4	0	0	0
1	2	1	0	0	0	1	0	0	10.8198	0	0	3	4	0	0	0
2	6	1	0	0	0	1	0	0	11.5129	0	0	3	4	0	0	0
4	4	1	0	1.61943	0	1	0	0	11.9184	1	0	2	4	0	0	0
3	5	1	0	2.42915	0	1	0	0	12.2061	1	1	2	4	1	1	1
4	4	1	1	0.809717	0	1	0	0	11.5129	1	0	5	4	0	1	0
1	5	1	0	0.809717	0	1	0	0	11.5129	1	1	3	4	0	1	0
1	5	1	0	0.809717	0	1	0	0	11.5129	1	0	2	4	0	1	0
4	4	1	1	0	0	1	0	0	11.6082	0	1	2	4	0	1	0
1	5	1	0	0	0	1	0	0	12.2061	0	0	3	4	1	1	1
4	4	1	0	3.23887	0	1	0	0	11.6952	1	0	4	4	1	1	1
5	2	1	1	2.42915	0	1	0	0	12.2061	1	1	2	4	1	1	1
2	6	1	0	0.809717	0	1	0	0	12.2061	1	1	3	4	1	1	1
1	9	1	1	0	0	1	0	0	11.5129	0	0	3	4	0	0	0
3	7	1	0	0	0	1	0	0	11.7361	0	1	4	4	1	1	1
2	6	1	0	0	0	1	0	0	11.2898	0	1	3	4	0	0	0
5	3	1	1	6.47773	0	1	0	0	12.2061	1	0	1	4	0	1	0
4	5	1	1	3.23887	0	1	0	0	12.2061	1	0	2	4	1	1	1
4	5	1	1	2.02429	0	1	0	0	12.2061	1	1	2	4	1	1	1
1	1	1	1	0	0	1	0	0	11.1563	0	0	1	4	0	0	1
4	6	1	0	2.42915	0	1	0	0	12.3014	1	0	4	3	1	1	1
6	5	1	1	1.61943	0	1	0	0	11.9829	1	0	3	3	0	0	0
3	5	1	1	2.83401	0	1	0	0	12.2061	1	1	3	3	1	1	1
1	7	1	1	0	0	1	0	0	11.1563	0	1	2	3	1	1	1
4	7	1	0	0	0	1	0	0	12.2061	0	0	2	3	1	1	1
3	6	1	0	0	0	1	0	0	12.3014	0	0	2	3	1	1	1
6	5	1	1	2.42915	0	1	0	0	11.8494	1	0	2	3	0	0	0
2	8	1	0	0	0	1	0	0	11.0021	0	0	3	3	0	0	1
4	6	1	1	3.23887	0	1	0	0	11.5129	1	0	2	3	1	1	1
3	3	1	1	1.61943	0	1	0	0	12.2061	1	1	1	3	1	1	1
1	7	1	0	1.61943	0	1	0	0	10.8198	1	0	4	3	0	1	0
1	5	1	0	0	0	1	0	0	10.309	0	0	1	3	0	0	0
1	6	1	1	0	0	1	0	0	11.2252	0	1	2	3	1	1	1
4	4	2	1	1.61943	0	1	0	0	11.9184	1	0	2	3	1	1	1
3	7	1	0	2.42915	0	1	0	0	11.7753	1	0	3	3	1	1	1
4	6	1	1	5.66802	0	1	0	0	11.9829	1	0	2	3	1	1	1
4	5	1	1	3.23887	0	1	0	0	12.0725	1	0	2	3	1	1	1
1	5	1	0	1.61943	0	1	0	0	11.2252	1	0	2	3	1	1	1
1	7	1	0	10.1215	0	1	0	0	12.4292	1	0	3	3	0	1	0
3	7	3	1	20.2429	6	1	0	0	12.6115	1	0	5	3	0	0	1
3	7	2	0	12.1457	0	1	0	0	12.6115	1	0	3	3	1	1	1
1	9	2	0	0.809717	0	1	0	0	12.2061	1	1	4	3	1	1	1
2	6	1	0	1.61943	0	1	0	0	12.6115	1	0	3	3	1	1	1
1	2	1	0	0	0	1	0	0	9.54681	0	0	3	3	0	0	1
2	6	2	0	10.1215	0	1	0	0	12.2061	1	0	3	3	1	1	1
2	2	1	0	3.23887	0	1	0	0	11.5129	1	0	3	3	0	0	0
3	5	1	1	1.61943	0	1	0	0	11.2898	1	0	2	3	0	0	0
1	4	1	1	0	0	1	0	0	11.5129	0	0	2	3	1	1	1
1	3	1	1	1.61943	0	1	0	0	11.6952	1	1	1	3	1	1	1
3	7	2	0	0	0	1	0	0	11.9184	0	1	3	3	1	1	1
1	7	1	1	0	0	1	0	0	11.0021	0	1	4	2	1	1	1
1	5	1	1	0	2	1	0	0	12.8992	0	0	3	2	0	0	0
3	6	1	1	6.88259	2	1	0	0	13.4588	1	0	5	2	1	1	1
1	9	1	1	0	0	1	0	0	11.5129	0	0	6	2	0	0	0
1	7	1	0	0	0	1	0	0	11.5129	0	0	4	2	0	0	0
1	6	1	1	1.61943	0	1	0	0	11.9184	1	0	4	2	1	1	1
1	7	1	1	0	0	1	0	0	11.7361	0	1	4	2	1	1	1
1	8	1	1	0	0	1	0	0	11.5129	0	1	5	2	1	1	1
1	6	2	1	0	0	1	0	0	11.5129	0	1	4	2	1	1	1
1	8	1	1	0	0	1	0	0	11.5129	0	1	5	2	1	1	1
1	7	1	1	0	0	1	0	0	11.5129	0	1	4	2	1	1	1
2	7	1	1	0	0	1	0	0	11.5129	0	0	3	2	0	0	0
1	9	1	1	0	0	1	0	0	12.2061	0	0	5	2	1	1	1
3	7	2	1	1.01215	0	1	0	0	12.6115	1	0	4	2	1	1	1
1	4	1	1	0	0	1	0	0	11.4076	0	0	3	2	0	0	0
1	9	2	1	0	0	1	0	0	12.6115	0	1	4	2	1	1	1
3	4	1	1	0	0	1	0	0	10.309	0	0	2	2	0	0	0
1	7	1	1	0.202429	0	1	0	0	13.5924	1	1	4	2	1	1	1
1	8	1	1	0	0	1	0	0	11.2898	0	0	3	2	0	0	0
1	6	1	1	2.42915	0	1	0	0	12.2061	1	0	5	2	1	1	1
1	8	1	1	0	0	1	0	0	11.5129	0	0	5	2	0	0	0
1	6	1	1	0	0	1	0	0	11.2898	0	0	4	2	0	0	0
1	7	1	1	0	0	1	0	0	10.5966	0	0	4	2	0	0	0
3	7	1	1	0	0	1	0	0	11.5129	0	0	3	2	0	0	0
6	9	1	1	0	0	1	0	0	11.9184	0	0	4	2	1	1	1
4	7	1	1	0	0	1	0	0	11.9184	0	0	4	2	0	0	0
1	8	1	1	0	0	1	0	0	10.309	0	0	4	2	0	0	0
1	9	1	1	0	0	1	0	0	11.5129	0	0	5	2	0	0	0
1	5	1	0	1.61943	0	1	0	0	11.5129	1	0	3	2	1	1	1
1	7	1	0	0.101215	0	1	0	0	11.2898	1	0	2	2	1	1	1
3	3	1	1	10.1215	0	1	0	0	12.2061	1	0	1	1	1	1	1
1	6	1	0	0	0	1	0	0	11.5129	0	1	3	1	1	1	1
2	6	1	0	0	0	1	0	0	11.5129	0	1	4	1	1	1	1
2	5	1	0	2.42915	0	1	0	0	11.9184	1	0	2	1	1	1	1
1	2	1	0	2.42915	0	1	0	0	11.5129	1	0	3	1	1	1	1
1	7	1	0	10.1215	0	1	0	0	12.2061	1	0	3	1	1	1	1
4	4	1	1	20.2429	1	1	0	0	13.1224	1	0	3	1	1	1	1
3	4	1	0	0	0	1	0	0	11.9184	0	1	2	1	1	1	1
1	6	1	1	0	0	1	0	0	11.1563	0	0	2	1	0	0	0
1	5	1	0	2.42915	0	1	0	0	11.5129	1	1	3	1	1	1	1
2	2	1	1	0	0	1	0	0	11.9184	0	0	1	1	1	1	1
1	6	1	0	0.809717	0	1	0	0	11.9184	1	1	4	1	1	1	1
1	6	1	0	0	0	1	0	0	12.2061	0	0	4	1	0	0	0
1	6	2	0	3.23887	0	1	0	0	11.9829	1	0	4	1	1	1	1
5	4	1	0	2.83401	0	1	0	0	12.2061	1	0	1	1	1	1	1
4	3	4	1	0.809717	5	1	0	0	11.8494	1	0	1	1	0	0	1
2	4	5	0	2.83401	0	1	0	0	12.2061	1	1	2	1	0	0	1
1	3	1	1	4.8583	0	1	0	0	12.2061	1	0	2	1	1	1	1
1	6	1	0	2.02429	0	1	0	0	12.6115	1	0	3	1	1	1	1
4	4	1	1	2.42915	0	1	0	0	11.7753	1	0	1	1	1	1	1
4	3	2	1	3.23887	0	1	0	0	11.9184	1	0	1	1	1	1	1
1	5	1	1	2.02429	0	1	0	0	11.9184	1	1	2	1	1	1	1
1	2	1	1	0.809717	0	1	0	0	11.5129	1	0	1	1	1	1	1
1	4	1	1	0.809717	0	1	0	0	11.9184	1	0	2	1	1	1	1
1	4	1	0	0.809717	0	1	0	0	11.2252	1	1	1	1	1	1	1
1	3	1	0	1.61943	0	1	0	0	11.5129	1	1	3	1	1	1	1
6	4	1	1	8.09717	5	1	0	0	11.9184	1	0	2	1	1	1	1
5	4	3	1	12.1457	5	1	0	0	13.1224	1	0	2	1	0	0	1
1	4	2	1	0.809717	0	1	0	0	11.7361	1	0	1	1	1	1	1
1	4	2	1	4.8583	0	1	0	0	11.5129	1	0	4	1	0	0	0
1	6	1	0	0	0	0	1	0	12.0137	0	0	4	4	0	1	0
3	4	1	0	1.68826	0	0	1	0	12.4292	1	0	5	4	0	1	0
4	7	1	0	1.26518	0	0	1	0	12.2061	1	0	5	4	1	1	1
1	5	1	0	2.53036	1	0	1	0	11.5129	1	0	1	4	1	1	1
1	5	1	0	3.37247	0	0	1	0	11.5129	1	0	3	4	1	1	1
1	5	1	1	2.53036	0	0	1	0	11.9184	1	0	5	4	1	1	1
2	2	1	0	7.28745	0	0	1	0	11.1563	1	0	4	4	0	1	0
2	3	1	0	0.842105	0	0	1	0	11.5129	1	0	3	4	0	0	0
4	4	1	0	1.51822	0	0	1	0	11.5129	1	0	4	4	0	0	0
2	2	1	0	2.10526	0	0	1	0	11.4076	1	0	4	4	1	1	1
4	3	1	0	5.06073	1	0	1	0	13.8155	1	0	4	4	1	1	1
4	4	1	0	4.21457	0	0	1	0	11.5129	1	0	4	4	1	1	1
4	4	1	0	3.79555	0	0	1	0	11.5129	1	0	5	4	1	1	1
3	5	1	0	2.53036	0	0	1	0	12.2061	1	0	3	4	0	0	0
4	4	1	0	2.10526	0	0	1	0	12.3014	1	0	4	4	0	0	0
1	3	1	0	0.842105	0	0	1	0	11.5129	1	0	5	4	0	1	0
3	5	1	1	0.253036	0	0	1	0	11.9184	1	0	3	4	0	0	0
2	2	1	0	4.04858	0	0	1	0	11.5129	1	0	1	4	0	0	1
3	6	1	0	6.07287	0	0	1	0	11.9184	1	0	3	4	1	1	1
1	2	1	0	4.21457	1	0	1	0	11.5129	1	0	5	4	1	1	1
1	3	1	0	0.17004	0	0	1	0	11.0021	1	0	4	4	0	0	0
4	2	1	0	5.06073	1	0	1	0	14.5087	1	0	4	4	1	1	1
5	5	1	0	2.95142	0	0	1	0	12.8992	1	0	3	4	1	1	1
4	5	1	1	5.06073	3	0	1	0	14.7318	1	0	3	4	1	1	1
3	3	1	1	5.48178	1	0	1	0	14.5087	1	0	6	4	1	1	1
2	4	1	0	3.37247	1	0	1	0	13.7101	1	0	5	4	1	1	1
1	5	1	0	0.506073	0	0	1	0	11.7753	1	0	5	4	1	1	1
1	5	1	0	0.253036	0	0	1	0	11.3504	1	0	2	4	0	0	0
1	6	1	0	1.77126	0	0	1	0	12.4292	1	0	4	4	1	1	1
1	4	1	1	1.34818	0	0	1	0	11.9184	1	0	1	4	1	1	1
1	6	1	1	0.0506073	0	0	1	0	12.6115	1	0	5	3	0	0	0
1	4	1	1	0.101215	0	0	1	0	12.6115	1	0	3	3	0	0	0
1	4	1	1	2.53036	0	0	1	0	11.6952	1	0	5	3	0	0	0
3	8	1	0	1.51822	0	0	1	0	11.5129	1	0	5	3	0	0	0
3	6	2	0	1.51822	1	0	1	0	11.5129	1	0	4	3	0	0	1
3	5	1	0	1.01215	0	0	1	0	11.1563	1	0	5	3	0	1	0
6	2	1	1	1.21457	0	0	1	0	12.2784	1	0	2	3	0	0	0
4	6	1	0	0.0506073	0	0	1	0	11.1563	1	0	4	3	0	0	0
1	4	1	1	2.02429	1	0	1	0	11.5129	1	0	4	3	0	0	0
1	5	1	0	0.0253036	1	0	1	0	11.6082	1	0	5	3	0	0	0
1	6	1	1	0.0253036	0	0	1	0	11.0821	1	0	3	3	0	0	0
1	4	1	0	0.0303644	0	0	1	0	10.8198	1	0	3	3	0	0	0
1	4	1	0	0.421053	2	0	1	0	11.6082	1	0	4	3	0	0	0
3	3	1	0	0	0	0	1	0	12.1007	0	0	2	3	0	0	0
2	4	1	0	0.0506073	0	0	1	0	11.5129	1	0	2	3	0	0	0
4	4	1	0	1.01215	0	0	1	0	12.409	1	0	2	3	0	0	0
4	2	1	0	1.01215	0	0	1	0	12.6115	1	0	2	3	0	0	0
2	3	1	0	0.0174089	0	0	1	0	11.5129	1	0	2	3	0	0	0
2	4	1	0	0.0174089	0	0	1	0	11.6527	1	0	2	3	0	0	0
4	7	1	1	0.0253036	0	0	1	0	11.2898	1	0	2	3	0	0	0
1	4	1	1	0	0	0	1	0	10.5966	0	0	4	3	0	0	0
1	4	1	0	0.202429	0	0	1	0	11.5129	1	0	5	3	1	1	1
1	4	1	0	0.336032	0	0	1	0	11.9184	1	0	5	3	0	0	0
2	6	1	1	0.101215	0	0	1	0	11.6952	1	0	5	3	0	0	0
4	5	1	1	0.0303644	0	0	1	0	12.2061	1	0	3	3	0	0	0
4	3	1	1	0	0	0	1	0	11.6952	0	0	3	3	0	0	0
1	6	1	1	0.0253036	0	0	1	0	11.7361	1	0	3	3	0	0	0
4	4	1	0	0	0	0	1	0	12.2061	0	1	3	3	1	1	1
1	5	1	0	0.0253036	1	0	1	0	11.6082	1	0	5	3	0	0	0
4	7	1	1	0.0253036	0	0	1	0	11.2898	1	0	2	3	0	0	0
2	4	4	1	0	1	0	1	0	12.2061	0	0	4	2	0	0	1
1	6	1	1	1.51822	0	0	1	0	11.1563	1	0	4	2	0	0	0
4	5	1	0	1.51822	0	0	1	0	12.6115	1	0	4	2	0	0	0
3	3	1	1	10.1215	0	0	1	0	11.6952	1	0	3	2	0	0	0
1	4	2	1	2.02429	0	0	1	0	11.6082	1	0	3	2	0	0	0
3	5	1	0	25.3036	0	0	1	0	13.3047	1	0	5	2	0	0	0
2	5	1	1	7.59109	3	0	1	0	12.2061	1	0	4	2	0	0	0
2	4	1	1	3.54251	0	0	1	0	12.1281	1	0	4	2	0	0	0
3	6	1	1	7.59109	0	0	1	0	11.9829	1	0	4	2	0	0	0
2	5	1	0	4.55466	0	0	1	0	11.2898	1	0	4	2	0	0	0
1	5	1	1	5.06073	0	0	1	0	11.2898	1	0	4	2	0	0	0
1	4	2	1	1.01215	0	0	1	0	11.2898	1	0	4	2	0	0	0
2	6	1	0	10.1215	1	0	1	0	12.6115	1	0	5	2	0	0	0
5	6	1	0	15.1822	0	0	1	0	13.4588	1	0	3	2	0	0	0
4	7	1	1	2.53036	0	0	1	0	12.6115	1	0	5	2	0	0	0
1	4	2	1	7.59109	3	0	1	0	12.2061	1	0	3	2	0	0	1
1	3	1	0	2.53036	0	0	1	0	10.8198	1	0	2	2	0	0	0
3	6	1	0	5.06073	3	0	1	0	12.6115	1	0	4	2	0	0	0
3	5	1	0	2.53036	0	0	1	0	11.5129	1	0	2	2	0	0	0
4	4	1	1	2.53036	0	0	1	0	11.5129	1	0	2	2	0	0	0
3	5	1	0	4.04858	0	0	1	0	11.0021	1	1	3	2	0	0	0
2	6	1	0	0.303644	0	0	1	0	11.4076	1	0	4	2	0	0	0
4	6	1	1	1.77126	0	0	1	0	11.5129	1	0	3	2	0	0	0
4	5	1	1	3.54251	0	0	1	0	12.2061	1	0	3	2	0	0	0
3	7	1	0	1.26518	5	0	1	0	11.4721	1	0	4	2	0	0	0
3	8	1	0	0.253036	4	0	1	0	11.6952	1	0	4	2	0	1	0
3	6	2	0	4.04858	1	0	1	0	12.6115	1	0	4	2	0	0	1
2	6	1	1	2.53036	4	0	1	0	11.5129	1	1	5	2	0	0	0
2	4	1	0	2.53036	4	0	1	0	11.5129	1	0	3	2	0	0	0
2	6	2	0	0.506073	0	0	1	0	11.0021	1	0	3	2	0	0	1
1	6	2	0	0	0	0	1	0	11.5129	0	0	3	1	0	0	1
4	11	1	0	0	0	0	1	0	11.7753	0	0	4	1	0	0	0
1	6	1	0	0	0	0	1	0	10.309	0	0	6	1	0	0	1
3	4	1	1	2.02429	0	0	1	0	12.6115	1	0	2	1	0	0	0
1	4	1	1	0.506073	0	0	1	0	11.0021	1	0	5	1	0	0	0
4	6	2	1	1.51822	0	0	1	0	12.3014	1	0	5	1	0	0	0
3	3	2	1	2.02429	3	0	1	0	11.0021	1	0	2	1	0	0	1
1	4	4	1	0.759109	0	0	1	0	11.5129	1	0	3	1	0	0	1
3	6	1	1	2.27733	0	0	1	0	11.2898	1	0	4	1	1	1	1
3	6	1	1	0	0	0	1	0	12.2061	0	0	5	1	0	0	0
2	4	1	1	6.07287	0	0	1	0	12.2061	1	0	6	1	0	0	0
3	5	1	1	1.11336	0	0	1	0	11.1563	1	0	4	1	1	1	1
3	4	2	1	0.759109	0	0	1	0	10.8198	1	0	3	1	0	0	1
1	3	1	0	1.51822	0	0	1	0	10.8198	1	0	4	1	0	0	0
1	5	1	1	2.02429	0	0	1	0	11.5129	1	0	6	1	0	0	0
2	3	1	1	0.151822	0	0	1	0	11.1563	1	0	4	1	1	1	1
4	6	1	0	0.607287	0	0	1	0	11.0021	1	0	4	1	1	1	1
4	3	1	0	0.303644	0	0	1	0	11.0021	1	0	2	1	0	0	0
1	6	1	0	0.506073	0	0	1	0	10.8198	1	0	3	1	0	1	0
1	8	1	1	0.607287	0	0	1	0	11.0021	1	0	5	1	0	0	0
1	5	1	0	0.253036	0	0	1	0	9.90349	1	0	4	1	0	0	1
4	3	1	0	0	0	0	1	0	10.8198	0	0	2	1	0	0	0
4	7	1	0	1.01215	0	0	1	0	11.1563	1	0	6	1	0	0	0
4	2	1	0	0.303644	0	0	1	0	10.8198	1	0	2	1	0	0	0
4	5	1	0	0.253036	0	0	1	0	10.309	1	0	3	1	0	0	1
4	4	1	0	0.303644	0	0	1	0	11.0021	1	0	2	1	0	0	0
3	7	1	1	4.04858	0	0	1	0	12.3884	1	0	4	1	0	0	0
5	7	1	1	1.21457	0	0	1	0	12.2061	1	0	5	1	0	0	0
4	6	1	1	2.42915	0	0	1	0	12.2061	1	0	4	1	0	0	0
6	5	1	1	1.21457	0	0	1	0	11.5129	1	0	3	1	1	1	1
1	3	1	1	2.02429	0	0	0	1	12.4292	1	0	5	4	1	1	1
4	6	1	1	0.404858	0	0	0	1	12.3014	1	0	4	4	1	1	1
1	5	1	1	0.455466	0	0	0	1	12.0436	1	0	4	4	1	1	1
4	6	1	1	1.417	0	0	0	1	12.6115	1	0	4	4	0	0	0
1	8	1	0	0	0	0	0	1	12.3014	0	0	3	4	1	1	1
1	6	1	0	1.417	0	0	0	1	12.8479	1	1	4	4	1	1	1
1	7	1	0	0.809717	0	0	0	1	12.7939	1	0	4	4	1	1	1
1	8	1	0	0.303644	0	0	0	1	12.7367	1	0	4	4	0	0	0
5	7	1	0	0.910931	0	0	0	1	12.5425	1	0	3	4	1	1	1
3	6	1	1	1.21457	0	0	0	1	12.5062	1	0	5	4	1	1	1
1	6	1	1	1.21457	0	0	0	1	12.4684	1	0	4	4	1	1	1
5	8	1	0	0.404858	0	0	0	1	12.2549	1	0	3	4	1	1	1
5	6	1	0	0.404858	0	0	0	1	12.1007	1	0	3	4	1	1	1
1	6	1	1	3.23887	0	0	0	1	13.2177	1	0	5	4	1	1	1
1	6	1	1	0	0	0	0	1	11.8494	0	0	5	4	1	1	1
2	7	1	0	1.61943	0	0	0	1	12.7068	1	0	4	4	1	1	1
4	6	1	0	0	0	0	0	1	12.3884	0	0	2	4	1	1	1
2	6	2	1	20.2429	2	0	0	1	14.152	1	0	5	4	1	1	1
4	4	1	0	0	0	0	0	1	11.6952	0	0	2	4	1	1	1
1	5	1	0	0	2	0	0	1	12.3014	0	0	2	4	1	1	1
4	5	1	0	0.809717	0	0	0	1	12.5425	1	0	1	4	1	1	1
4	6	1	0	0.809717	0	0	0	1	12.6115	1	0	3	4	1	1	1
4	6	1	0	0.809717	0	0	0	1	12.6115	1	0	3	4	0	0	0
2	6	1	0	0.809717	0	0	0	1	12.0436	1	0	3	4	1	1	1
3	5	1	1	1.21457	0	0	0	1	12.6443	1	0	4	4	1	1	1
3	5	2	0	0.809717	0	0	0	1	12.4292	1	1	3	4	1	1	1
4	8	1	0	1.61943	2	0	0	1	12.3884	1	0	3	4	1	1	1
4	5	1	0	0.809717	2	0	0	1	12.6115	1	0	3	4	0	0	0
4	6	1	0	0.809717	0	0	0	1	12.2061	1	0	3	4	1	1	1
5	3	1	1	0.809717	0	0	0	1	12.5062	1	0	4	4	1	1	1
5	7	2	1	1.61943	0	0	0	1	13.7747	1	0	4	3	1	1	1
4	7	1	1	1.21457	0	0	0	1	13.3047	1	0	3	3	1	1	1
6	4	2	1	10.1215	2	0	0	1	13.8155	1	0	2	3	0	0	1
3	9	1	1	3.23887	0	0	0	1	13.7642	1	0	4	3	0	0	0
5	5	1	1	1.61943	0	0	0	1	12.6443	1	0	4	3	1	1	1
4	4	1	1	4.04858	0	0	0	1	13.017	1	0	2	3	1	1	1
4	4	1	1	2.02429	0	0	0	1	13.017	1	1	3	3	1	1	1
4	6	3	1	4.04858	0	0	0	1	13.3614	1	0	3	3	1	1	1
1	6	2	1	3.23887	0	0	0	1	12.9945	1	0	4	3	1	1	1
5	4	1	1	2.02429	0	0	0	1	12.3884	1	0	4	3	1	1	1
4	7	1	1	1.21457	0	0	0	1	12.2549	1	0	4	3	1	1	1
3	8	2	1	0.404858	0	0	0	1	11.8494	1	0	3	3	1	1	1
5	8	1	1	1.61943	0	0	0	1	12.4684	1	0	4	3	1	1	1
3	7	2	1	2.83401	2	0	0	1	12.7657	1	0	2	3	1	1	1
3	5	1	1	1.21457	0	0	0	1	12.3014	1	0	3	3	1	1	1
4	5	2	1	5.06073	3	0	0	1	12.9239	1	0	3	3	1	1	1
4	7	1	1	2.02429	0	0	0	1	12.3458	1	0	4	3	1	1	1
1	7	1	1	3.64372	0	0	0	1	13.017	1	0	4	3	1	1	1
3	6	1	1	1.21457	0	0	0	1	12.3014	1	0	3	3	1	1	1
2	5	2	1	1.61943	0	0	0	1	12.7657	1	0	2	3	1	1	1
3	5	2	1	3.23887	0	0	0	1	12.8992	1	0	3	3	0	0	1
5	7	1	1	1.61943	0	0	0	1	12.6115	1	0	3	3	0	0	0
5	6	1	1	0.910931	0	0	0	1	12.1007	1	0	4	3	0	0	0
6	5	1	1	3.64372	2	0	0	1	12.9715	1	0	5	3	1	1	1
4	3	2	1	1.01215	0	0	0	1	12.1007	1	0	1	3	1	1	1
5	5	1	1	3.23887	0	0	0	1	13.1224	1	0	3	3	1	1	1
2	5	1	1	1.61943	0	0	0	1	12.3884	1	0	3	3	1	1	1
3	6	1	1	1.417	0	0	0	1	11.8494	1	0	5	3	1	1	1
5	8	3	1	10.1215	0	0	0	1	13.7642	1	0	3	3	1	1	1
3	7	1	0	2.02429	0	0	0	1	12.1007	1	0	5	3	1	1	1
1	6	1	1	2.02429	0	0	0	1	12.6115	1	0	3	2	1	1	1
4	6	1	1	1.61943	0	0	0	1	12.2784	1	0	3	2	1	1	1
2	8	1	1	0.404858	1	0	0	1	12.2061	1	0	3	2	1	1	1
1	6	1	1	0.404858	0	0	0	1	11.6082	1	1	3	2	1	1	1
1	8	1	1	1.417	0	0	0	1	11.9184	1	1	2	2	0	1	0
3	5	1	1	0	0	0	0	1	11.9184	0	1	2	2	0	0	0
3	10	1	1	0	0	0	0	1	11.9184	0	1	4	2	0	0	0
1	10	1	1	2.42915	0	0	0	1	12.3014	1	0	3	2	0	0	0
2	8	1	1	0.809717	0	0	0	1	11.5129	1	0	3	2	0	0	0
2	9	1	1	0.404858	0	0	0	1	12.6443	1	0	4	2	0	0	0
1	7	1	1	1.417	0	0	0	1	12.0725	1	0	3	2	0	0	0
4	7	1	1	3.03644	0	0	0	1	11.9184	1	0	4	2	0	0	0
3	8	1	1	3.03644	0	0	0	1	11.9184	1	0	5	2	0	0	0
4	6	1	1	1.61943	0	0	0	1	11.9184	1	0	3	2	1	1	1
4	5	1	1	1.82186	0	0	0	1	11.6082	1	0	2	2	1	1	1
4	7	1	1	2.42915	2	0	0	1	12.8992	1	0	3	2	1	1	1
3	9	2	1	2.42915	2	0	0	1	11.6952	1	0	3	2	1	1	1
2	6	1	1	0.303644	0	0	0	1	11.5129	1	0	3	2	0	0	0
3	9	1	1	0	0	0	0	1	11.5129	0	1	3	2	0	0	0
1	5	1	1	0	0	0	0	1	11.5129	0	1	3	2	1	1	1
1	10	1	1	0	0	0	0	1	12.3458	0	0	4	2	0	0	0
1	6	1	1	2.63158	0	0	0	1	11.6952	1	0	4	2	1	1	1
3	8	1	1	8.09717	4	0	0	1	13.2177	1	0	3	2	1	1	1
1	7	2	1	0	0	0	0	1	12.7068	0	0	5	2	0	0	0
1	4	1	1	0.809717	0	0	0	1	12.2549	1	0	4	2	0	0	0
5	7	1	1	0.251012	0	0	0	1	11.7753	1	1	3	2	0	0	0
2	8	2	1	0.404858	0	0	0	1	12.5913	1	0	4	2	0	0	0
2	6	1	1	1.01215	0	0	0	1	11.5129	1	0	3	2	1	1	1
4	5	1	1	1.01215	0	0	0	1	11.5129	1	0	3	2	1	1	1
4	7	1	1	0.809717	0	0	0	1	12.2596	1	0	2	2	1	1	1
4	5	1	0	2.53036	0	0	0	1	12.8992	1	0	4	1	1	1	1
2	3	1	0	0.809717	0	0	0	1	12.1007	1	0	2	1	0	0	1
1	5	1	0	1.82186	0	0	0	1	12.4684	1	0	4	1	1	1	1
1	4	1	0	0.809717	0	0	0	1	12.1548	1	0	3	1	1	1	1
1	5	1	1	1.61943	0	0	0	1	12.5776	1	0	3	1	1	1	1
1	9	1	0	1.21457	0	0	0	1	12.5062	1	1	3	1	1	1	1
1	5	1	1	0.809717	0	0	0	1	12.3014	1	0	4	1	1	1	1
1	5	2	0	1.21457	0	0	0	1	12.5062	1	0	3	1	1	1	1
1	7	1	1	0	0	0	0	1	12.9239	0	1	4	1	1	1	1
4	4	1	0	2.02429	0	0	0	1	12.6115	1	0	3	1	1	1	1
1	4	1	0	4.04858	0	0	0	1	13.2177	1	0	4	1	1	1	1
4	3	1	0	0.809717	0	0	0	1	12.4684	1	0	4	1	1	1	1
3	5	2	0	8.09717	0	0	0	1	13.3847	1	0	2	1	1	1	1
4	5	1	0	4.04858	2	0	0	1	12.9239	1	0	3	1	1	1	1
1	6	1	0	3.23887	0	0	0	1	12.6115	1	0	3	1	1	1	1
1	5	2	0	1.21457	0	0	0	1	12.5062	1	0	3	1	1	1	1
1	7	1	0	0.809717	0	0	0	1	12.2549	1	0	4	1	1	1	1
3	5	1	0	1.21457	0	0	0	1	12.3458	1	0	3	1	1	1	1
1	6	1	0	0.809717	0	0	0	1	12.3458	1	0	3	1	1	1	1
1	4	1	0	1.21457	0	0	0	1	12.3884	1	0	3	1	1	1	1
2	7	1	0	2.02429	0	0	0	1	12.4292	1	0	5	1	1	1	1
1	6	1	0	0.809717	0	0	0	1	12.4292	1	0	3	1	1	1	1
1	6	1	1	1.21457	3	0	0	1	12.2061	1	0	4	1	1	1	1
4	4	1	0	10.1215	1	0	0	1	13.6171	1	0	3	1	1	1	1
1	5	1	0	0.809717	3	0	0	1	12.6115	1	0	3	1	1	1	1
1	5	1	1	1.417	4	0	0	1	12.5425	1	0	4	1	1	1	1
1	6	1	0	1.21457	0	0	0	1	12.3014	1	0	4	1	1	1	1
2	3	1	0	2.02429	0	0	0	1	12.4292	1	0	1	1	1	1	1
2	5	1	1	1.61943	0	0	0	1	12.5425	1	0	4	1	1	1	1
1	6	2	0	1.21457	0	0	0	1	12.3884	1	0	3	1	1	1	1
